# Supplementary material for: Forensic investigation of falsified antimalarials using isotope ratio mass spectrometry: a pilot investigation
Source: Sci Rep. 2024 Feb 18;14:3995. doi: 10.1038/s41598-024-54168-9 (PMC10874941; doi:10.1038/s41598-024-54168-9)
Supplement: Supplementary file 1 — Supplementary Information. [file 41598_2024_54168_MOESM1_ESM.xlsx]

## Sheet: Initial set
Supplementary Table 1. Details of eighteen samples used in initial analysis. API = active pharmaceutical ingredient, N/A = not applicable
Sample ID Code	No. Tablets	Brand/Stated Manufacturer	Medicine Quality Classification	Stated API-1	Stated API-2	Actual API	Starch	Calcium Carbonate	Brushite	Other Ingredients detected	Batch	Expiry Date	Packaging Type
China 07/04	2	Artesunate/Guilin Pharmaceutical Co. Ltd	Genuine	artesunate 50mg		artesunate	starch				050609	06/2008	G
China 07/10	2	Artesunate/Guilin Pharmaceutical Co. Ltd	Genuine	artesunate 50mg		artesunate	starch				050609	06/2008	G
G 15/2	2	Artesunate/Guilin Pharmaceutical Co. Ltd	Genuine	artesunate 50mg		artesunate	starch				081004	10/2011	G
1/29	2	Artesunate/Guilin Pharmaceutical Co. Ltd	Falsified	artesunate 50mg		nil API known		calcium carbonate 89.1%			980502	05/2001	2
1/13	2	Artesunate/Guilin Pharmaceutical Co. Ltd	Falsified	artesunate 50mg		nil API known	starch			starch, talc and sucrose	990308	03/2002	1
2/12056	2	Artesunate/Guilin Pharmaceutical Co. Ltd	Falsified	artesunate 50mg		nil API known		calcite 0.5%		talc, 2-Mercaptobenzothiazole	010901	09/04	4
05/17	2	Artesunate/Guilin Pharmaceutical Co. Ltd	Falsified	artesunate 50mg		dimethylfumarate	starch	calcite 8.5%		lactose	040201	02/2007	12
2/12012	1	Artesunate/Guilin Pharmaceutical Co. Ltd	Falsified	artesunate 50mg		artemisinin	starch			acrylamide	990308	03/2002	6
05/22	2	Artesunate/Traphaco	Genuine	artesunate 50mg		artesunate	starch			lactose, talc, starch, magnesium stearate	01 012008		N/A
G-NOV-65	2	Coartem/Novartis	Genuine	artemether (20mg)	lumefantrine (120mg)	artemether-lumefantrine	starch				F2851	06/2014	N/A
Ao-2012-2	2	Coartem/Novartis	Falsified	artemether (20mg)	lumefantrine (120mg)	nil API known	starch		brushite	polysaccharides, pigment yellow 3, 81 & 151	F2261	01/2014	N/A
NOV 10/43	2	Riamet/Novartis	Genuine	artemether (20mg)	lumefantrine (120mg)	artemether-lumefantrine	starch			polysorbate 80, hydroxypropylmethyl cellulose, microcrystalline cellulose, colloidal silicon dioxide, croscarmellose sodium, magnesium stearate	X0095	08/2009	N/A
G-26/4	2	Duo-Cotecxin/HolleyPharm	Genuine	dihydroartemisinin (40mg)	piperaquine (320mg)	dihydroartemisinin-piperaquine	starch			clay, minerals, talc	711108	10/2010	N/A
China 07/18	1	Duo-Cotecxin/HolleyPharm	Falsified	dihydroartemisinin (40mg)	piperaquine (320mg)	18.38 mg sildenafil/tablet	starch	calcium carbonate		quartz, dolomite, talc	010106	04/2009	N/A
China 07/21	1	Duo-Cotecxin/HolleyPharm	Falsified	dihydroartemisinin (40mg)	piperaquine (320mg)	6.12 mg sildenafil/tablet	starch	calcium carbonate		quartz, dolomite, talc	010106	04/2009	N/A
UG 09/01-2	2	Metakelfin/Pfizer	Genuine	sulphamethopyrazine (500mg)	pyrimethamine (25mg)	sulphamethopyrazine and pyrimethamine	starch			microcrystalline cellulose, magnesium stearate	G466A	10/2011	N/A
TAN 09/02-4	2	Metakelfin/Pfizer	Genuine	sulphamethopyrazine (500mg)	pyrimethamine (25mg)	sulphamethopyrazine and pyrimethamine	starch			microcrystalline cellulose, magnesium stearate	G894A	01/2012	N/A
TAN 09/01-1	2	Metakelfin/Pfizer	Falsified	sulphamethopyrazine (500mg)	pyrimethamine (25mg)	pyrimethamine 1.4 - 2.3 mg/tablet	starch	calcium carbonate		gypsum, anhydrite, cristobalite. The sulphur isotope analysis suggests gypsum of Permian age	E378A	10/2010	N/A

## Sheet: Follow-on set 
Supplementary Table 2. Details of twenty-six samples used in follow-on analysis. API = active pharmaceutical ingredient, N/A = not applicable
Sample ID Code	ID Code 2	No. Tablets	Brand/Stated Manufacturer	Trade name	Medicine Quality Classification	Stated API -1	Stated API 2	Stated API 3	Actual API	Starch	Other Ingredients	Batch No.	Expiry Date	Packaging type	Notes
G020	DE 10/12, DE 10/13, DE 10/14	5	Artesan Pharma GmbH & Co.KG	AsunateDenk 200 Plus	Genuine	Artesunate 200mg	Sulfamethoxypyrazine 500mg	Pyrimethamine 25mg	Artesunate, sulfamethoxpyrazine, pyrimethamine	pink tablet: maize starch, sodium starch glycolate	pink tablet: microcrystalline cellulose, magnesium stearate, erythrosine sodium (E 127), white tablet: lactose, microcrystalline cellulose, magnesium stearate, croscarmellose sodium, colloidal anhydrous silica	1720	03/2012	N/A
G021	DE 10/07, DE 10/08, DE 10/09	5	Artesan Pharma GmbH & Co.KG	AsunateDenk 100 Plus Junior	Genuine	Artesunate 100mg	Sulfamethoxypyrazine 250mg	Pyrimethamine 12.5mg	Artesunate, sulfamethoxpyrazine, pyrimethamine	pink tablet: maize starch, sodium starch glycolate	pink tablet: microcrystalline cellulose, magnesium stearate, erythrosine sodium (E 127), white tablet: lactose, microcrystalline cellulose, magnesium stearate, croscarmellose sodium, colloidal anhydrous silica	1766	07/2012	N/A
1/1		5	Guilin Pharmaceutical Co., Ltd	Artesunate	Genuine	Artesunate 50mg			Artesunate	maize	sucrose	990302	03/2002	Genuine
G053		5	Guilin Pharmaceutical Co., Ltd	Artesunate	Genuine	Artesunate 50mg			Artesunate	starch		990801	08/2002	Genuine
G050		5	Guilin Pharmaceutical Co., Ltd	Artesunate	Genuine	Artesunate 50mg			Artesunate	starch		10401	04/2004	Genuine
G052		5	Guilin Pharmaceutical Co., Ltd	Artesunate	Genuine	Artesunate 50mg			Artesunate	starch		990302	03/2002	Genuine
G015		5	Guilin Pharmaceutical Co., Ltd	Artesunate	Genuine	Artesunate 50mg			Artesunate	starch		81004	10/2011	Genuine
G215	SAN 10/04	5	MAPHAR-MAROC	Artesunate Amodiaquine Winthrop	Genuine	Artesunate 100mg	Amodiaquine 270mg		Artesunate, amodiaquine	maize starch	croscarmellose sodium, povidone K 30, silica colloidal anhydrous, microcrystalline cellulose, magnesium stearate, calcium carbonate DC CS90, calcium carbonate	5057	02/2011	N/A
G225	SAN 10/02	5	MAPHAR-MAROC	Artesunate Amodiaquine Winthrop	Genuine	Artesunate 50mg	Amodiaquine 135mg		Artesunate, amodiaquine	maize starch	croscarmellose sodium, povidone K 30, silica colloidal anhydrous, microcrystalline cellulose, magnesium stearate, calcium carbonate DC CS90, calcium carbonate	3014	02/2011	N/A
G226	SAN 10/01	5	MAPHAR-MAROC	Artesunate Amodiaquine Winthrop	Genuine	Artesunate 100mg	Amodiaquine 270mg		Artesunate, amodiaquine	maize starch	croscarmellose sodium, povidone K 30, silica colloidal anhydrous, microcrystalline cellulose, magnesium stearate, calcium carbonate DC CS90, calcium carbonate	5049	01/2011	N/A
G227	SAN 10/03	5	MAPHAR-MAROC	Artesunate Amodiaquine Winthrop	Genuine	Artesunate 25mg	Amodiaquine 67.5mg		Artesunate, amodiaquine	maize starch	croscarmellose sodium, povidone K 30, silica colloidal anhydrous, microcrystalline cellulose, magnesium stearate, calcium carbonate DC CS90, calcium carbonate	1009	01/2011	N/A
Lao 07/25-1, 07/25-2, 07/25-3, 07/25-4		1 of each	Mediplantex	Artesunate	Genuine	Artesunate 50mg			Artesunate	starch	minor talc	61106	11/2009	N/A
G049		5	Mekophar Chemical Pharmaceutical Joint-Stock Co., Vietnam	Artesunat	Genuine	Artesunate 50mg			Artesunate	pregelatinized starch	microcrystalline cellulose 101, magnesium stearate	08004FN	15/12/2011	N/A
G054		5	Mekophar Chemical Pharmaceutical Joint-Stock Co., Vietnam	Artesunat	Genuine	Artesunate 50mg			Artesunate	pregelatinized starch	microcrystalline cellulose 101, magnesium stearate	0010105	01/2008	N/A
Lao 07/24-1, 07/24-2, 07/24-3, 07/24-4		1 of each	Mekophar Chemical Pharmaceutical Joint-Stock Co., Vietnam	Artesunat	Genuine	Artesunate 50mg			Artesunate	minor starch	trace talc, Organic compounds	06004FN	08/2009	N/A
Lao 05/22		5	Traphaco	Artesunat	Genuine	Artesunate 50mg			Artesunate, artemisinin	amidon	lactose, avicel, magnesium stearate, talc		01/2008	N/A
G069	G-CIP-69	5	Cipla Ltd. India	Lumartem	Genuine	Artemether 20mg	Lumefantrine 120mg		Artemether, lumefantrine	maize starch	croscarmellose sodium, magnesium stearate, microcrystalline cellulose, polysorbate 80, purified talc	K21288	10/2014	N/A
13011/1		3	Guilin Pharmaceutical Co., Ltd	Artesunate	Falsified	Artesunate 50mg			No API known	starch		000902	09/2003	3	Excipient data from Hall et al. (2006)
13011/2		3	Guilin Pharmaceutical Co., Ltd	Artesunate	Falsified	Artesunate 50mg			No API known	starch		000902	09/2003	3	Excipient data from Hall et al. (2006)
12071		2	Guilin Pharmaceutical Co., Ltd	Artesunate	Falsified	Artesunate 50mg			No API known	starch		000902	09/2003	3	Excipient data from Hall et al. (2006)
12063		2	Guilin Pharmaceutical Co., Ltd	Artesunate	Falsified	Artesunate 50mg			No API known	starch		000902	09/2003	3	Excipient data from Hall et al. (2006)
CAM S5 1/08		2	Mekophar Chemical Pharmaceutical Joint-Stock Co., Vietnam	Artesunat	Falsified	Artesunate 50mg			No API known	starch	dextrose, talc	06027FX	07/2009	N/A
CAM S5 2/08		2	Mekophar Chemical Pharmaceutical Joint-Stock Co., Vietnam	Artesunat	Falsified	Artesunate 50mg			No API known	starch	dextrose, talc	06027FX	07/2009	N/A
CAM S5 3/08		2	Mekophar Chemical Pharmaceutical Joint-Stock Co., Vietnam	Artesunat	Falsified	Artesunate 50mg			No API known	starch	dextrose, talc	06027FX	07/2009	N/A
CAM S5 4/08		2	Mekophar Chemical Pharmaceutical Joint-Stock Co., Vietnam	Artesunat	Falsified	Artesunate 50mg			No API known	starch	dextrose, talc	06027FX	07/2009	N/A
CAM S5 5/08		2	Mekophar Chemical Pharmaceutical Joint-Stock Co., Vietnam	Artesunat	Falsified	Artesunate 50mg			No API known	starch	dextrose, talc	06027FX	07/2009	N/A

## Sheet: GSP estimates
Supplementary Table 3. Growing season precipitation (GSP) estimates for locations of retailers where maize was obtained
Sample ID	Location of mazie sample	Latitude	Longitude	Elevation (m)	Jan	Feb	Mar	Apr	May	Jun	Jul	Aug	Sept	Oct	Nov	Dec	GSP δ18O	Notes
7	Michigan, USA	41.8273	-86.3611	221	-14.5	-13.1	-10.4	-7.1	-3.9	-2.5	-1.8	-1.7	-4	-6.4	-8.8	-12	-3.38333
3	New Jersey, USA	39.7765	-74.8624	38	-11	-11.8	-10.4	-6.1	-4	-3.4	-2.4	-3.9	-3.7	-5.5	-6.8	-10.2	-3.81667
5	Oklahoma, USA	35.9567	-97.2345	267	-10.2	-10.2	-7.9	-5.9	-3.4	-2.6	-2	-1.5	-3.5	-5.7	-7.4	-11.2	-3.08
39	Oregon, USA	43.61	-123.26	61	-11.5	-11.6	-10.5	-6.6	-4.6	-4	-2.6	-4.4	-4	-5.9	-7.1	-10.9	-4.25
33	Pennsylvania, USA	40.61	-77.73	244	-14.3	-13.9	-12.9	-7.9	-5.3	-4.5	-3.5	-5.3	-5.2	-7.3	-8.8	-12.9	-5.18333
2	South Carolina, USA	32.7924	-80.1081	0	-6.9	-6.3	-6.6	-4.5	-1.9	-1.9	-1	-1.4	-1.9	-3.7	-4.2	-6.1	-3.725
41	Texas, USA	33.18	-97.29	227	-7.7	-7.9	-5.8	-4.3	-2.5	-2.6	-1.1	-1.1	-3	-4.4	-5.4	-7.4	-2.625
17	Utah, USA	40.8894	-111.881	1335	-19.3	-19	-17.4	-13.8	-11.2	-10.4	-6	-5.6	-7.9	-12.5	-15.2	-18.5	-8.93333
35	Virginia, USA	38.77	-77.73	157	-11.5	-11.6	-10.5	-6.6	-4.6	-4	-2.6	-4.4	-4	-5.9	-7.1	-10.9	-3.9
18	Bangladesh	24.7574	91.5941	17	0.1	-0.9	-0.8	0.2	-0.7	-2.3	-5.6	-6.6	-5.5	-6	-6.3	-4.2	-1.98333	Crop calendar for wheat used
21	Cambodia	13.0935	103.169	14	-3.9	-3.9	-4.3	-4.7	-5.4	-4.8	-5.2	-6	-7.2	-7.6	-6.3	-5.2	-6.03333
20	Laos	20.9697	101.407	555	-3.4	-3.6	-3.5	-2.8	-6	-5.7	-8.3	-9.3	-8.1	-7.5	-6.1	-4.1	-7.28571	Wet season
24	Myanmar	16.5583	98.5748	224	-3.8	-3.6	-3.9	-3.8	-4.5	-3.7	-3.8	-4.7	-6.3	-7.6	-5.8	-4.5	-4.9125
26	Myanmar	16.3241	98.6625	264	-3.9	-3.8	-4.1	-4	-4.7	-3.9	-4	-4.9	-6.5	-7.7	-6	-4.6	-5.075
27	Myanmar	16.3408	98.6569	254	-3.9	-3.7	-4	-4	-4.7	-3.9	-4	-4.9	-6.5	-7.7	-5.9	-4.6	-5.0375
19	Thailand	17.7218	98.9209	525	-4.4	-4.1	-4.3	-3.9	-5.2	-4.4	-4.4	-5.6	-6.8	-8	-6.3	-4.9	-5.05
25	Thailand	16.8299	98.5377	183	-3.7	-3.4	-3.7	-3.5	-4.4	-3.6	-3.6	-4.5	-6.1	-7.4	-5.6	-4.3	-4.28333
28	Thailand	18.8445	98.5687	1030	-5.2	-5.2	-5.1	-4.6	-6.3	-5.6	-5.7	-7	-7.8	-9.1	-7.6	-5.9	-6.16667
10	Democratic Republic of Congo	-4.3867	15.97	509	-2.6	-1.9	-4.4	-5.3	-2.5	0.1	-1.1	0.4	-1.5	-3.9	-5.1	-5.1	-2.7	Centre coordinates used
22	Kenya	-3.3352	39.7737	149	-1.4	-0.5	-3	-2.7	-2	-1.4	-1.5	-2.7	-1.3	-1.7	-2.2	-3	-2.05556	Period of "long rains" identified
23	Kenya	1.013	34.955	1823	-1.6	-0.1	-2.7	-3.7	-4.5	-1.3	-1.2	-1.1	-2.7	-3.3	-3.8	-1.8	-2.7	Period of "long rains" identified
